# Supplementary material for: Potential Natural Blend Hydrosol TGLON Suppresses the Proliferation of Five Cancer Cell Lines and Also Ameliorates Idiopathic Pulmonary Fibrosis in a Mouse Model
Source: Pharmaceuticals (Basel). 2025 Jun 11;18(6):872. doi: 10.3390/ph18060872 (PMC12196324; doi:10.3390/ph18060872)
Supplement: Supplementary file 1 [file pharmaceuticals-18-00872-s001.zip]

Archive with 1 entries (1 files):
- pharmaceuticals-3625083-supplementary.pdf
